# Supplementary material for: Coverage, delivery models, and implementation challenges of the community driven nutritional supplementation initiative for people with TB: A mixed methods study from Puducherry, India
Source: PLOS Glob Public Health. 2025 Dec 23;5(12):e0005477. doi: 10.1371/journal.pgph.0005477 (PMC12725536; doi:10.1371/journal.pgph.0005477)
Supplement: S1 Codebook — (XLSX) [file pgph.0005477.s004.xlsx]

## Sheet: Facilitators
Transcript nos		TBHV 4	TBHV 8	TBHV 9	TBHV 7	TBHV 6	TBHV 2	TBHV 5	TBHV 3	TBHV 1	NM MO 2	NM MO 4	NM HCP 1	INM HCP 1	NM HCP 2	NM HCP 2	IND NM 3	IND NM 2	IND NM 1	MO 5	STS 1	STS 2	STS 3	STS 4	CM 1	CB 11	CB 10	CB 6	CB 5	CB 8	CB 9	Corporate 2	NGO 1	Corporate 1	NGO 2	Institution Mitra 1	MO 6	MO 1	MO 3
Codes	Frequency of codes
Donor related
Approaching with individuals who have rapport in the community	11	1			1	1	1													1	1	1	1	1													1	1
Approaching during campaigns	7			1				1	1		1													1													1		1
Established protocol for food distribution in Puducherry	1
Coordination with other PHCs to ensure supply	5						1			1										1	1																	1
Inviting the donor for the distribution of food supplements.	8					1			1				1		1		1				1													1	1
Sharing reports of distribution.	9					1	1	1										1		1													1	1	1	1
Constructive feedback to the donors	3						1																											1	1
Recognition of donors by various program managers	14			1		1	1				1	1		1					1	1	1		1	1								1			1	1
Health system related
Home delivery for sick/old people and those living at distant places	4			1		1	1																		1
Recording in the Ni-Kshay Mitra register first followed by entry in the portal.	1								1
Related to perception of adults with TB
Flexibility to change, based on needs	4																	1	1										1						1
Receptive to the feedback from adults with TB	13						1	1	1		1	1	1						1	1		1													1	1	1		1
Providing checklist of food items	16	1				1			1					1	1		1		1			1				1		1	1	1	1		1	1	1
Checking the food items for the quantity and quality during purchase by the donors	10		1		1	1		1				1		1						1	1		1														1
Inspecting the food baskets at PHIs by HCPs	16	1	1		1	1	1	1	1	1		1		1						1	1	1		1													1		1
Ensuring privacy of adults with TB.	7					1	1	1	1							1	1																			1
Patient bystanders collecting food baskets	10			1		1				1									1								1	1	1	1					1	1
Transparency in distribution of food baskets	4							1				1													1											1
Attempting for timely provision of food baskets	6								1									1	1						1										1	1

## Sheet: Barriers
Transcript nos		TBHV 4	TBHV 8	TBHV 7	TBHV 6	TBHV 2	TBHV 5	TBHV 3	TBHV 1	NM MO 2	NM MO 4	NM HCP 1	INM NM 2	NM HCP 2	IND NM 3	IND NM 2	NM MO 5	STS 1	STS 2	STS 3	STS 4	CM 2	CM 1	CB 11	CB 10	CB 5	CB 8	CB 9	Corporate 2	Corporate 1	NGO 2	Institutional NM	MO 6
Codes	Frequency of codes
Donor related
Less number of donors	4	1								1								1		1
Preference to donate in the respective area	7		1				1		1									1											1		1	1
Difficulty in contacting donors directly by the HCPs	2																													1	1
Doubts about food baskets reaching the patients	4						1		1					1															1
Donors asking for patient details	3						1																						1		1
Donors requesting reminders	3															1													1		1
Delay from donors	8			1	1	1			1								1	1		1	1
Lack of consistency	8		1		1	1			1		1							1		1										1
Fading enthusiasm among the donors.	6		1	1	1	1											1	1
Hesitancy among female HCPs to repeatedly approach the donors	2								1					1
Health system related
Non-availability of transport from the State TB cell to the respective PHIs in some instances.	6				1		1	1										1		1			1
No proper storage facility at PHIs.	2					1			1
Difficulties in monthly collection of food baskets.	7				1		1		1			1	1					1		1
HCWs losing motivation due to repeated persuasion.	3							1	1					1
Poor support from the peers	4					1		1	1											1
Entries in portal following distribution of food basket is time consuming.	3		1		1	1
Issues related to receipt of validation of one-time password by adults with TB.	4				1	1		1	1
Related to perception of adults with TB
Sense of insufficient food items	20		1	1	1	1		1	1	1							1	1	1	1	1	1	1	1	1	1	1	1					1
Hesitancy by the adults with TB to receive food baskets from PHIs.	7				1	1	1	1						1	1						1
Expectation about issue of next food basket by adults with TB	9		1		1	1	1	1									1	1		1	1

## Sheet: Suggested solutions
Transcripts nos		TBHV 4	TBHV 8	TBHV 9	TBHV 7	TBHV 6	TBHV 2	TBHV 5	TBHV 3	TBHV 1	NM MO 2	NM MO 4	NM HCP 1	IND HCP 1	NM HCP 2	IND NM 3	IND NM 2	IND NM 1	NM MO 5	STS 1	STS 2	STS 3	STS 4	CM 2	CM 1	CB 4	CB 6	CB 5	CB 8	CB 9	Corporate 2	Corporate 1	NGO 2	IM	MO 6	MO 1	MO 3
Codes	Frequency
Donor related
Approaching factories, Elected representatives, NGOs, Government staffs and HCWs.	9								1	1		1							1	1		1	1													1	1
Engaging medical officers in identifying donors.	5											1								1	1	1	1
Promotion through IEC and by health talks for increasing public awareness.	12									1		1		1		1			1				1									1	1	1	1	1	1
Promotion through social media handles	7															1			1						1								1	1	1	1
Stakeholders meeting and allocating budget in advance.	3																														1	1	1
Monthly provision of nutritional kit by government.	6	1							1	1										1					1								1
Monitoring the weight of adults with TB and reporting their treatment outcomes.	3																																1	1	1
Health system related
Establishing a system at the State TB cell to receive payments which could be dedicated towards purchase of food baskets.	2								1						1
Related to perception of adults with TB
Adding variety in the food baskets.	11		1								1						1	1	1						1			1		1			1	1		1
Increasing the quantity of the items within the food baskets.	10	1	1														1		1					1	1	1		1		1				1
Distribution in the presence of medical officers.	4					1						1				1																1
Providing food baskets alongside monthly medicines.	5					1			1				1																	1					1
Involving patient bystanders for supportive care.	4																										1						1		1		1
Extending nutritional support to bystanders.	1																1
Increasing the number of food baskets provided	2		1																	1
Prioritising food baskets to the vulnerable.	16	1	1	1	1	1	1	1		1		1							1	1	1		1		1										1	1
